# Supplementary material for: Electric Fields Regulate In Vitro Surface Phosphatidylserine Exposure of Cancer Cells via a Calcium-Dependent Pathway
Source: Biomedicines. 2023 Feb 6;11(2):466. doi: 10.3390/biomedicines11020466 (PMC9953458; doi:10.3390/biomedicines11020466)
Supplement: Supplementary file 1 [file biomedicines-11-00466-s001.zip]

Archive with 1 entries (1 files):
- biomedicines-1991769-supplementary.pdf
